# Supplementary material for: Correlation between neutrophil extracellular traps and macrophages in thrombi of patients with acute ischemic stroke
Source: PLoS One. 2025 Aug 26;20(8):e0329764. doi: 10.1371/journal.pone.0329764 (PMC12380320; doi:10.1371/journal.pone.0329764)
Supplement: S1 File — Contains anonymized demographic and clinical information for all AIS patients. (XLSX) [file pone.0329764.s001.xlsx]

## Sheet: S1_Patient_Info
Patient_ID	Gender	Age	Onset_to_Thrombectomy_Time	Department	Hospital_Stay_Days	Primary_Admission_Diagnosis	Primary_Discharge_Diagnosis	Primary_Surgery	Subgroup
P001	Male	63	9	ICU	4	Cerebral Infarction	Massive Cerebral Infarction	Cerebral Angiography	Immunohistochemistry
P002	Male	63	5	ICU	5	Cerebral Infarction	Acute Cerebral Infarction	Cerebral Angiography	Immunohistochemistry
P003	Male	76	4	Neurology	8	Cerebral Infarction	Acute Cerebral Infarction	Cerebral Angiography	Immunohistochemistry
P004	Female	69	4	Neurology	11	Cerebral Infarction	Acute Cerebral Infarction	Cerebral Angiography	Immunohistochemistry
P005	Male	35	9	Neurology	9	Cerebral Infarction	Acute Posterior Circulation Cerebral Infarction	Cerebral Angiography	Immunohistochemistry
P006	Male	69	5	Neurology	10	Multiple Cerebral Infarctions	Acute Multiple Cerebral Infarctions	Cerebral Angiography	Immunohistochemistry
P007	Female	69	7	Neurology	14	Middle Cerebral Artery Occlusion	Left Middle Cerebral Artery Occlusion	Percutaneous Intracranial Arterial Thrombectomy	Immunohistochemistry
P008	Male	54	9	Neurology	10	Middle Cerebral Artery Occlusion	Left Middle Cerebral Artery Occlusio	Percutaneous Intracranial Arterial Thrombectomy	Immunohistochemistry
P009	Male	75	4	Neurology	22	Cerebral Infarction	Left Middle Cerebral Artery Occlusion	Percutaneous Intracranial Arterial Thrombectomy	Immunohistochemistry
P010	Male	37	3	Neurology	7	Basilar Artery Occlusion Cerebral Infarction	Basilar Artery Occlusion Cerebral Infarction	Percutaneous Intracranial Arterial Thrombectomy	Immunohistochemistry
P011	Male	69	6	Neurology	8	Cerebral Infarction Caused by Occlusion or Stenosis of the Cerebral Arteries	Cerebral Infarction Caused by Occlusion or Stenosis of the Cerebral Arteries	Percutaneous Intracranial Arterial Thrombectomy	Immunohistochemistry
P012	Female	84	2	Neurology	13	Cerebral Infarction Due to Cerebral Artery Occlusion	Cerebral Infarction Due to Cerebral Artery Occlusion	Percutaneous Intracranial Arterial Thrombectomy	Immunohistochemistry
P013	Male	65	9	Neurology	14	Arrhythmia	Cerebral Infarction Due to Cerebral Artery Occlusion	Percutaneous Intracranial Arterial Thrombectomy	Immunohistochemistry
P014	Female	75	5	Neurology	12	Cerebral Infarction Due to Cerebral Artery Occlusion	Cerebral Infarction Due to Cerebral Artery Occlusion	Percutaneous Intracranial Arterial Thrombectomy	Immunohistochemistry
P015	Male	60	4	Neurology	12	Cerebral Infarction Due to Cerebral Artery Occlusion	Cerebral Infarction Due to Cerebral Artery Occlusion	Percutaneous Intracranial Arterial Thrombectomy	Immunohistochemistry
P016	Female	80	6	Neurology	7	Cerebral Infarction Caused by Occlusion or Stenosis of the Cerebral Arteries	Cerebral Infarction Caused by Occlusion or Stenosis of the Cerebral Arteries	Percutaneous Intracranial Arterial Thrombectomy	Immunohistochemistry
P017	Male	79	2	Neurology	9	Carotid Artery Occlusion Cerebral Infarction	Carotid Artery Occlusion Cerebral Infarction	Percutaneous Intracranial Arterial Thrombectomy	Immunohistochemistry
P018	Male	75	2	Neurology	18	Carotid Artery Occlusion Cerebral Infarction	Carotid Artery Occlusion Cerebral Infarction	Percutaneous Intracranial Arterial Thrombectomy	Immunohistochemistry
P019	Female	72	5	Neurology	9	Cerebral Infarction Due to Cerebral Artery Occlusion	Cerebral Infarction Due to Cerebral Artery Occlusion	Percutaneous Intracranial Arterial Thrombectomy	Immunohistochemistry
P020	Female	69	7	Neurology	15	Basilar Artery Occlusion	Basilar Artery Occlusion	Percutaneous Intracranial Arterial Thrombectomy	Immunohistochemistry
P021	Male	58	6	ICU	3	Basilar Artery Occlusion Cerebral Infarction	Basilar Artery Occlusion Cerebral Infarction	Percutaneous Intracranial Arterial Thrombectomy	Immunohistochemistry
P022	Male	53	4	ICU	5	Cerebral Infarction Caused by Occlusion or Stenosis of the Prevertebral Arteries	Cerebral Infarction Caused by Occlusion or Stenosis of the Prevertebral Arteries	Percutaneous Intracranial Arterial Thrombectomy	Immunohistochemistry
P023	Male	69	9	Neurology	10	Carotid Artery Occlusion Cerebral Infarction	Carotid Artery Occlusion Cerebral Infarction	Percutaneous Intracranial Arterial Thrombectomy	Immunohistochemistry
P024	Female	78	2	Neurology	15	Carotid Artery Occlusion Cerebral Infarction	Carotid Artery Occlusion Cerebral Infarction	Percutaneous Intracranial Arterial Thrombectomy	Immunohistochemistry
P025	Male	70	8	Neurology	15	Cerebral Infarction Due to Cerebral Artery Occlusion	Cerebral Infarction Due to Cerebral Artery Occlusion	Percutaneous Intracranial Arterial Thrombectomy	Immunohistochemistry
P026	Male	71	5	Neurology	8	Cerebral Infarction Caused by Cerebral Artery Thrombosis	Cerebral Infarction Caused by Cerebral Artery Thrombosis	Percutaneous Intracranial Arterial Thrombectomy	Immunohistochemistry
P027	Female	67	8	ICU	4	Carotid Artery Occlusion Cerebral Infarction	Carotid Artery Occlusion Cerebral Infarction	Percutaneous Intracranial Arterial Thrombectomy	Immunohistochemistry
P028	Female	69	5	Neurology	7	Cerebral Infarction Due to Cerebral Artery Occlusion	Middle Cerebral Artery Occlusion	Percutaneous Intracranial Arterial Thrombectomy	Immunohistochemistry
P029	Female	50	3	Neurology	10	Cerebral Infarction Due to Cerebral Artery Occlusion	Cerebral Infarction Due to Cerebral Artery Occlusion	Percutaneous Intracranial Arterial Thrombectomy	Immunohistochemistry
P030	Male	63	4	Neurology	12	Cerebral Infarction Due to Cerebral Artery Occlusion	Cerebral Infarction Due to Cerebral Artery Occlusion	Percutaneous Intracranial Arterial Thrombectomy	Immunohistochemistry
P031	Male	74	4	Neurology	11	Cerebral Infarction Due to Cerebral Artery Occlusion	Cerebral Infarction Due to Cerebral Artery Occlusion	Percutaneous Intracranial Arterial Thrombectomy	Cell Culture
P032	Female	82	3	Neurology	11	Carotid Artery Occlusion Cerebral Infarction	Carotid Artery Occlusion Cerebral Infarction	Percutaneous Intracranial Arterial Thrombectomy	Cell Culture
P033	Male	77	8	Neurology	9	Cerebral Infarction Due to Cerebral Artery Occlusion	Cerebral Infarction Due to Cerebral Artery Occlusion	Percutaneous Intracranial Arterial Thrombectomy	Cell Culture
P034	Female	57	4	Neurology	10	Carotid Artery Occlusion Cerebral Infarction	Carotid Artery Occlusion Cerebral Infarction	Percutaneous Intracranial Arterial Thrombectomy	Cell Culture
P035	Male	88	4	Neurology	26	Cerebral Infarction Due to Cerebral Artery Occlusion	Cerebral Infarction Due to Cerebral Artery Occlusion	Percutaneous Intracranial Arterial Thrombectomy	Cell Culture
P036	Male	74	9	Neurology	5	Cerebral Infarction Due to Cerebral Artery Occlusion	Carotid Artery Occlusion Cerebral Infarction	Percutaneous Intracranial Arterial Thrombectomy	Cell Culture
P037	Female	81	9	Neurology	23	Basilar Artery Occlusion	Basilar Artery Occlusion	Percutaneous Intracranial Arterial Thrombectomy	Cell Culture
P038	Male	57	7	Neurology	8	Cerebral Infarction Due to Cerebral Artery Occlusion	Carotid Artery Occlusion Cerebral Infarction	Percutaneous Intracranial Arterial Thrombectomy	Cell Culture
P039	Female	85	4	Neurology	10	Cerebral Infarction Due to Cerebral Artery Occlusion	Cerebral Infarction Due to Cerebral Artery Occlusion	Percutaneous Intracranial Arterial Thrombectomy	Cell Culture
P040	Male	57	3	Neurology	23	Basilar Artery Occlusion Cerebral Infarction	Basilar Artery Occlusion Cerebral Infarction	Percutaneous Intracranial Arterial Thrombectomy	Cell Culture
P041	Male	68	4	Neurology	14	Cerebral Infarction Due to Cerebral Artery Occlusion	Carotid Artery Occlusion Cerebral Infarction	Percutaneous Intracranial Arterial Thrombectomy	Cell Culture
P042	Male	68	9	Neurology	36	Basilar Artery Occlusion Cerebral Infarction	Basilar Artery Occlusion Cerebral Infarction	Percutaneous Intracranial Arterial Thrombectomy	Cell Culture
P043	Male	60	3	Neurology	9	Cerebral Infarction Due to Cerebral Artery Occlusion	Cerebral Infarction Due to Cerebral Artery Occlusion	Percutaneous Intracranial Arterial Thrombectomy	Cell Culture
P044	Female	74	6	Neurology	8	Basilar Artery Occlusion Cerebral Infarction	Basilar Artery Occlusion Cerebral Infarction	Percutaneous Intracranial Arterial Thrombectomy	Cell Culture
P045	Male	72	5	Neurology	21	Basilar Artery Occlusion Cerebral Infarction	Basilar Artery Occlusion Cerebral Infarction	Percutaneous Intracranial Arterial Thrombectomy	Cell Culture
P046	Male	62	6	Neurology	11	Cerebral Infarction Due to Cerebral Artery Occlusion	Cerebral Infarction Due to Cerebral Artery Occlusion	Percutaneous Intracranial Arterial Thrombectomy	Cell Culture
P047	Female	75	3	Neurology	9	Cerebral Infarction Due to Cerebral Artery Occlusion	Cerebral Infarction Due to Cerebral Artery Occlusion	Percutaneous Intracranial Arterial Thrombectomy	Cell Culture
P048	Male	61	7	ICU	3	Cerebral Infarction	Cerebral Infarction due to Vertebral Artery Occlusion	Percutaneous Intracranial Arterial Thrombectomy	Cell Culture
P049	Female	65	9	Neurology	7	Cerebral Infarction Due to Cerebral Artery Occlusion	Cerebral Infarction Due to Cerebral Artery Occlusion	Percutaneous Intracranial Arterial Thrombectomy	Cell Culture
P050	Male	50	3	Neurology	12	Middle Cerebral Artery Stenosis	Middle Cerebral Artery Stenosis	Percutaneous Middle Cerebral Artery Stent Placement	Cell Culture
P051	Male	60	5	Neurology	10	Carotid Artery Occlusion Cerebral Infarction	Carotid Artery Occlusion Cerebral Infarction	Percutaneous Intracranial Arterial Thrombectomy	Cell Culture
P052	Female	73	4	Neurology	10	Carotid Artery Occlusion Cerebral Infarction	Carotid Artery Occlusion Cerebral Infarction	Percutaneous Intracranial Arterial Thrombectomy	Cell Culture
P053	Male	71	5	ICU	5	Cerebral Infarction Due to Cerebral Artery Occlusion	Cerebral Infarction Due to Cerebral Artery Occlusion	Percutaneous Intracranial Arterial Thrombectomy	Cell Culture
P054	Female	75	8	Neurology	14	Cerebral Infarction due to Vertebral Artery Occlusion	Cerebral Infarction due to Vertebral Artery Occlusion	Percutaneous Intracranial Arterial Thrombectomy	Cell Culture
P055	Male	71	2	Neurology	12	Cerebral Infarction Due to Cerebral Artery Occlusion	Cerebral Infarction Due to Cerebral Artery Occlusion	Percutaneous Intracranial Arterial Thrombectomy	Cell Culture
P056	Male	61	6	Neurology	6	Basilar Artery Occlusion Cerebral Infarction	Basilar Artery Occlusion Cerebral Infarction	Percutaneous Intracranial Arterial Thrombectomy	Cell Culture
P057	Male	81	3	Neurology	7	Cerebral Infarction Caused by Cerebral Artery Thrombosis	Cerebral Infarction Caused by Cerebral Artery Thrombosis	Percutaneous Intracranial Arterial Thrombectomy	Cell Culture
P058	Male	57	6	Neurology	8	Cerebral Infarction Due to Cerebral Artery Occlusion	Carotid Artery Occlusion Cerebral Infarction	Percutaneous Intracranial Arterial Thrombectomy	Cell Culture
P059	Female	74	4	Neurology	7	Cerebral Infarction Due to Cerebral Artery Occlusion	Carotid Artery Occlusion Cerebral Infarction	Percutaneous Intracranial Arterial Thrombectomy	Cell Culture
P060	Male	67	9	Neurology	19	Cerebral Infarction Due to Cerebral Artery Occlusion	Cerebral Infarction Due to Cerebral Artery Occlusion	Percutaneous Intracranial Arterial Thrombectomy	Cell Culture
