# Supplementary material for: Correlation between neutrophil extracellular traps and macrophages in thrombi of patients with acute ischemic stroke
Source: PLoS One. 2025 Aug 26;20(8):e0329764. doi: 10.1371/journal.pone.0329764 (PMC12380320; doi:10.1371/journal.pone.0329764)
Supplement: S2 File — Morphological measurements of thrombus CitH3-positive area and macrophage densities. (XLSX) [file pone.0329764.s002.xlsx]

## Sheet: S2_Thrombus_Cit_and_Macrophages
Sample_ID	Actual_Area	Cit_Positive_Area	CitH3_Positive_Percentage	CD16_Cell_Density	CD163_Cell_Density
1	10.112	0.406502	4.02	406	618
2	8.335	0.697639	8.37	365	311
3	7.94	0.152448	1.92	269	259
4	8.16	0.148512	1.82	58	41
5	8.058	0.365027	4.53	277	405
6	7.114	0.161488	2.27	186	171
7	3.759	0.0654066	1.74	66	55
8	5.633	0.194338	3.45	150	241
9	5.903	0.646969	10.96	528	1570
10	8.523	0.131254	1.54	38	83
11	6.863	0.0459821	0.67	44	75
12	9.337	0.412695	4.42	868	888
13	1.717	0.0691951	4.03	771	1246
14	2.487	0.0440199	1.77	81	103
15	1.716	0.0868296	5.06	198	490
16	2.975	0.044625	1.5	71	76
17	2.417	0.100547	4.16	220	174
18	4.43	0.188718	4.26	179	189
19	9.254	0.726439	7.85	543	469
20	7.147	0.0736141	1.03	85	150
21	8.563	0.271447	3.17	139	204
22	4.168	0.112536	2.7	352	466
23	7.374	0.333305	4.52	139	210
24	3.781	0.183378	4.85	145	369
25	3.606	0.212033	5.88	237	340
26	6.492	0.255785	3.94	39	128
27	4.674	0.0098154	0.21	117	148
28	2.925	0.076635	2.62	174	184
29	5.563	0.107366	1.93	233	395
30	7.661	0.321762	4.2	373	368
