# Supplementary material for: Correlation between neutrophil extracellular traps and macrophages in thrombi of patients with acute ischemic stroke
Source: PLoS One. 2025 Aug 26;20(8):e0329764. doi: 10.1371/journal.pone.0329764 (PMC12380320; doi:10.1371/journal.pone.0329764)
Supplement: S3 File — ELISA-based quantification of CitH3 concentrations before and after co-culture. (XLSX) [file pone.0329764.s003.xlsx]

## Sheet: S3_CitH3_Culture
Sample_ID	Blank_Pre_Culture	Blank_Pre_Culture_Actual	Blank_Post_Culture	Blank_Post_Culture_Actual	M1_Post_Culture	M1_Post_Culture_Actual	M2_Post_Culture	M2_Post_Culture_Actual
1	50.6855	253.428	59.8779	299.389	55.9116	279.558	58.1873	290.936
2	53.2407	266.203	56.98	284.9	44.0795	220.398	50.3027	251.514
3	42.517	212.585	45.1345	225.673	43.2115	216.057	44.4401	222.2
4	52.199	260.995	55.1771	275.886	47.979	239.895	52.6665	263.332
5	57.0334	285.167	65.3666	326.833	51.745	258.725	63.8849	319.424
6	60.7192	303.596	64.7523	323.761	61.9345	309.672	63.6038	318.019
7	61.3736	306.868	82.6206	413.103	60.6022	303.011	65.6604	328.302
8	68.4648	342.324	69.2661	346.33	60.7004	303.502	68.0241	340.121
9	50.7301	253.65	58.7695	293.847	54.1221	270.61	57.207	286.035
10	46.4035	232.018	67.5171	337.586	56.6065	283.032	57.1139	285.57
11	51.5046	257.523	61.2534	306.267	56.7396	283.698	60.8127	304.064
12	46.6436	233.218	63.2299	316.149	57.3939	286.97	62.9895	314.947
13	50.7167	253.583	72.7783	363.892	58.035	290.175	62.4152	312.076
14	52.948	264.74	71.2478	356.239	62.0096	310.048	67.1567	335.783
15	48.1061	240.531	71.6711	358.355	60.6379	303.189	65.8715	329.357
16	53.8684	269.342	46.8031	234.016	42.0845	210.423	44.4807	222.403
17	42.4687	212.344	61.6057	308.029	49.8852	249.426	60.9235	304.618
18	60.4365	302.182	67.3567	336.783	53.3094	266.547	62.9606	314.803
19	52.133	260.665	68.1979	340.989	50.7001	253.5	55.0313	275.156
20	57.0232	285.116	56.0867	280.433	57.8231	289.116	59.0378	295.189
21	55.7278	278.639	60.0671	300.336	57.2748	286.374	51.2213	256.106
22	45.8826	229.413	70.1467	350.734	62.1546	310.773	63.1943	315.971
23	59.1552	295.776	55.8686	279.343	56.3472	281.736	58.6554	293.277
24	53.6219	268.11	73.4733	367.367	61.891	309.455	70.2792	351.396
25	65.5961	327.981	51.3474	256.737	48.7039	243.519	49.3694	246.847
26	42.96	214.8	52.3549	261.775	50.4216	252.108	51.7102	258.551
27	69.2471	346.235	57.0094	285.047	52.0447	260.223	55.8088	279.044
28	52.5278	262.639	58.0227	290.113	55.5031	277.516	56.0313	280.156
29	48.3826	241.913	59.1271	295.636	59.4948	297.474	60.0678	300.339
30	56.1952	280.976	71.2267	356.134	60.2546	301.273	53.4213	267.106
